# Supplementary material for: Quantifying Colocalization: Thresholding, Void Voxels and the Hcoef
Source: PLoS One. 2014 Nov 6;9(11):e111983. doi: 10.1371/journal.pone.0111983 (PMC4222960; doi:10.1371/journal.pone.0111983)
Supplement: File S3 — Random blob image generating program. The file holds a program that runs within the Semper6p image analysis software and creates the images used in Figure 4. (TXT) [file pone.0111983.s019.txt]

! minor mod of 25  - Used for Sim02
! corelation sim with blobs - UNEQUAL number/area of blobs
! uncorrelated blobs
! 3 measures
!     all pixels
!     either fluorophore
!     both fluorophors
! ver 11a

!  minor alteration to 11 - produce 2Dhis

! Unequal
ufc=.5; ! fraction of red area used for green  

! tidy up working space
wp off 1,879
del 1,879; comp dev cd
del 887,999
sz=512
bkn=16 ; ! uniform background
rdred=5; ! radius red blob
rdgrn=5; ! radius green blob

! Background R & G
BKredPic=200; ! size of image
create BKredPic siz sz value 16 int;ori bot left

 rnm=.123 ;typ 'random noise seed ',rnm
noise BkRed dose 16
 cal max(:bkred,0); copy bkred byt
   tit BKredPic text 'Back Red Pois 16'; dis Bkred to dis:2
BKgrnPic=400
cre BKgrnPic siz sz val 16 int;ori bot left;

  rnm=.321;typ 'second random noise seed ',rnm
 noise BkGrn dose 16
 cal max(:bkGrn,0); cop bkGrn byt
   tit BKredPic text 'Back Green Pois 16'; dis Bkred to dis:3 
  
! Red Blobs - random positions
PsRed=3; ! positions
 cre PsRed siz 8001,4 val 0 int; ori bot left

 rnm=.40093; typ rnm;noise  PsRed  wid sz uni 
ArRedPic=99; cre ArRedPic siz sz val 0 byt; ori bot left
   cop ArRedPic to 100
IrRed=6; ! random intensity for red blobs
 cre IrRed siz 8001,2 val 64 byt; ori bot left

  rnm=.600339 ;typ rnm; noise IrRed wid 190 uni ; ! his Ired to 999;! 999 to dis:2
min=0 max=255 dis BKredPic to dis:2 pre
tarea=.05; ! target area %
tinc=.05; ! increment in target area
BsaRed=101; ! base for red area  pics
BsiRed=201; ! base for red intensity  pics
Ired=199; cop  BKredPic to Ired;! red intensity

! Insert red blobs
for n=0,8001; ! save images at inc of 5% total area
   sel PsRed; x=p(n,0); y=p(n,1); x1=p(n,2); y1=p(n,3)
   ! mar dis:2 rad rdred pos x,y
   sel ArRedPic; mas pos x,y ins val 1 rad rdred
   sel ArRedPic; mas pos x1,y1 ins val 1 rad rdred
   ! dis ArRedPic to dis:4
   ! new blob with random intensity
   sel IrRed; v=p(n,0); v1=p(n,1)
   sel Ired; mas rad rdred pos x,y ins val v; mas rad rdred pos x1,y1 ins val v1
   ver=0; sur ArRedPic full; ver=1
     if mea<tarea next n
      !  typ mea
       copy ArRedPic to BsaRed
       tit BsaRed text 'Red Blobs area ',mea
       dis Bsared to dis:4
       cop Ired to BsIRed
        tit BsIRed text 'Red Blobs I ',mea
      dis BsiRed to dis:4
         BsaRed=BsaRed+1
         BsiRed= BsiRed+1
         tarea=tarea+tinc
         typ 'n ',n*2,' area ',mea
         if tarea>.98 break
loo

! Green Blobs - random positions
typ; typ 'green   seed ',.292, rnm=.1098
PsGrn=3; ! postions
 cre PsGrn siz 8001,4 val 0 int; ori bot left
 rnm=.292; noise  PsGrn  wid sz uni 
ArGrnPic=299; cre ArGrnPic siz sz val 0 byt; ori bot left
   cop ArGrnPic to 300
IrGrn=7; ! random intensity for red blobs
 cre IrGrn siz 8001,2 val 64 byt; ori bot left
 rnm=.1098; noise IrGrn wid 190 uni ; ! his IGrn to 999;!999 to dis:2
min=0 max=255 dis BKGrnPic to dis:2 pre
tarea=.05*ufc; ! target area %
tinc=.05*ufc; ! increment in target area
BsaGrn=301; ! base for red area  pics
BsiGrn=401; ! base for red intensity  pics
IGrn=399; cop  BKGrnPic to IGrn;! red intensity

! Insert green blobs
for n=0,8001; ! save images at inc of 5% total area fill
   sel PsGrn; x=p(n,0); y=p(n,1); x1=p(n,2); y1=p(n,3)
   ! mar dis:2 rad rdred pos x,y
   sel ArGrnPic; mas pos x,y ins val 1 rad rdred;mas pos x1,y1 ins val 1 rad rdred
   ! dis ArGrnPic to dis:4
   ! new blob with radom intensity
   sel IrGrn; v=p(n,0);v1=p(n,1)
   sel IGrn; mas rad rdred pos x,y ins val v
                  mas rad rdred pos x1,y1 ins val v1

   ver=0; sur ArGrnPic full; ver=1
     if mea<tarea next n
      ! typ mea
       copy ArGrnPic to BsaGrn
       tit BsaGrn text 'Grn Blobs area ',mea
       dis BsaGrn to dis:4
       cop IGrn to BsIGrn
        tit BsIGrn text 'Grn Blobs I ',mea
      dis BsiGrn to dis:4
      dis ArGrnPi to dis:3
         BsaGrn=BsaGrn+1
         BsiGrn= BsiGrn+1
         tarea=tarea+tinc
         typ 'n ',n*2,' area ',mea
         if tarea>.98*ufc break
loo

wp 99,500
!-------------------------------------------------
! LOAD saved data


! ANALYSIS of images created above----------------------------------------------------------
f1pic=701
f2pic=702
mpic=1
cre 1 siz sz val 1 byt
for g=1,5; ! all, or, and, and + back, background
typ
if g=1 typ 'All pixels'
if g=2 typ 'Green OR Red'
if g=3 typ 'Green AND Red'
if g=4 typ 'Green AND Red plus background'
if g=5 typ 'Background only'
for n=200,219,1; ! go thru sequence of greater areas
 if g=2 & n=200 next n
 if g=3 & n=200 next n

  cop n to f1pic; ! red blobs
     gpic=n+200
  cop gpic to f2pic; ! green blobs
   dis f1pic to dis:2
   dis f2pic to dis:3

   ! mask
   mpic=1
     m1m=n-100; ! area of blobs
     m2m=n+100; ! area of blobs
     if g=1 cre mpic siz 512 val 1 byt; ! All
     if g=2   cal :m1m | :m2m to 1;   ! Or
     if g=3   cal :m1m & :m2m to 1; ! And
     if g=4   cal :m1m + :m2m to 2; ! And plus the background
     if g=4   cal :2=1
     if g=4   cre 1 siz sz val 1 byt
     if g=4   cal :1-:2
     if g=5   cal :m1m | :m2m to 1;   ! Or
   ver=0; sur 1; ver=1
   if max=min next n
     if g=5   neg 1; ! background
   min=0 max=1  dis mpic to dis:4 pre

  lib rnkpic21; ! makes the colocalization measurements
    ver=0
    sur mpic full
    ver=1
  typ (n-200)*.05,r,rp,mea
loo
loo


!   Make scattergrams
f1pic=701
f2pic=702
mpic=1
cre 1 siz sz val 1 byt
g=1
typ
if g=1 typ 'All pixels'
if g=2 typ 'Green OR Red'
if g=3 typ 'Green AND Red'
for n=200,219,2
 if g=2 & n=200 next n
 if g=3 & n=200 next n

  cop n to f1pic
     gpic=n+200
  cop gpic to f2pic
   dis f1pic to dis:2
   dis f2pic to dis:3

   ! mask
   mpic=1
     m1m=n-100
     m2m=n+100
    if g=1 cre mpic siz 512 val 1 byt; ! All
    if g=2   cal or(:m1m,:m2m) to 1;   ! Or
    if g=3   cal and(:m1m,:m2m) to 1; ! And
   min=0 max=1  dis mpic to dis:4 pre

 ! lib rnkpic21
  !  typ r,rp
  r1pic=f1pic
  r2pic=f2pic
  lib rhis06ct; ! makes scattergrams
loo


! Areas
typ 'red area'
for n=100,119
  min=0 max=1; dis n to dis:2 pre
  ver=0; sur n full;ver=1; typ n,mea
loo
typ 'green area'
for n=300,319
  min=0 max=1; dis n to dis:2 pre
  ver=0; sur n full;ver=1; typ n,mea
loo
typ ' OR'
for n=100,119
  m1pic=n
  m2pic=n+200
  cal or(:m1pic,:m2pic) to 999
   ver=0; sur 999 full;ver=1; typ n,mea
loo
typ 'AND'
for n=100,119
  m1pic=n
  m2pic=n+200
  cal AND(:m1pi,:m2pic) to 999
   ver=0; sur 999 full;ver=1; typ n,mea
loo

! Save
stack 100,119 to 901; title 901 text 'red area'
exa 901
out 901; del 901
stack 200,219 to 902; title 902 text 'green area'
exa 902
out 902; del 902
stack 300,319 to 903; title 903 text 'red blobs'
exa 903
out 903; del 903
stack 400,419 to 904;  title 904 text 'green blobs'
exa 904
out 904 ; del 904


! run thru RHIS
tdis=2
for n=703,723; dis n to tdis; tdis=rem(tdis+1,5);if tdis=0 tdis=2;typ tdis;uns for; wait;loo
706
hel func
