# Supplementary material for: Quantifying Colocalization: Thresholding, Void Voxels and the Hcoef
Source: PLoS One. 2014 Nov 6;9(11):e111983. doi: 10.1371/journal.pone.0111983 (PMC4222960; doi:10.1371/journal.pone.0111983)
Supplement: File S4 — Copy fraction image generating program. The file holds a program that runs within the Semper6p image analysis software and creates the images used in Figure 5. (TXT) [file pone.0111983.s020.txt]

! Various coloc coefs simulation  Rotate data
! initial Gaussian and linear distributions
! dss=1  Gaussian
! dss=2 Linear
! all data used . including zeros
! can set some data to 0,0
!    zfrac


del 1,879
del 997,999
comp dev cd
era fra

dss=1; ! Gau

dss=2; ! Linear
sz=200; ! size

! Zero Fraction
zfrac=0.0; typ zfrac
Zfpic=199
cre ZfPic siz sz val 1 byt
if zfrac>0 cre 200 siz sz,sz*zfrac val 0 byt
if zfrac>0 pas 200 to ZfPic
if zfrac>0  min=0 max=1 dis 200 pre 
mar bord
min=0 max=1 dis Zfpic to dis:2 pre; uns for; wait 2


  ofr=0
  ofg=0
  mn=128; ! was 48
  wdt=24; ! orig 18
  if dss=2 wdth=240

if dss=1 cre 1  siz sz val mn-ofr int
if dss=2 cre 1  siz sz val 8 int
        sur 1; typ min,max
 rnm=.9
   if dss=1 noise 1 wid wdt
   if dss=2 noise 1  wid wdth uni
  ! Zero Set...................................................
    cal :1 * :ZfPic
     ver=0; sur 1; typ min,max
 bord=0
 M1skPic=3
 cal :1>0 & :1<255 to M1skPic byt; ! first mask
 cal :1*:M1skPic to 1 byt
 exa 1;  ver=0; sur 1; typ min,max
min=0 max=1  dis M1skPic to dis:2 pre
 min=0 max=255 his 1 to 998 pre; 998 to dis:3

if dss=1 cre 2  siz sz val mn-ofg int
if dss=2 cre 2  siz sz val 8 int
  rnm=.89
   if dss=1 noise 2 wid wdt
   if dss=2 noise 2  wid wdth uni
     ver=0; sur 2; typ min,max
 min=0 max=255 his 2 to 997 pre; 997 to dis:4
 bord=0
 M2skPic=4
! cal :2>0 & :2<255 to M2skPic byt; ! first mask
! cal :2*:M2skPic to 2 byt
 exa 2;  ver=0; sur 2; typ min,max
! dis M2skPic to dis:2
 
if dss=1 typ 'Gaussian  Mkcompare05.txt    0-frac ',zfrac
if dss=2 typ 'Linear  Mkcompare05.txt          0-frac ',zfrac
typ 'fraction(1-mod(fc))*sgn Pearson Pearson-rank Manders Hp Hcoef noffscale  mmean ',mn,'  width ',wdt

fc2=-1
inc=-.1
sgn=1
t1pic=300
t2pic=400
 doMand=1;doHp=1
for fc=1,-1,inc
 ! cre 3 siz 128 val 1 byt; ! Mask
 if fc<0 sgn=-1
 f1pic=101
  cop 1 to f1pic
       min=0 max=255 his f1pic to 999 pre; nz1=p(0)
 f2pic=102
   cal mn+(:1-mn)*fc+(:2-mn)*(1-mod(fc))*sgn to f2pic int
     ! Zero Set...................
    cal :F2Pic * :ZfPic
        sur f2pic; ! typ min,max 
       ! mask
     cal :f2Pic>0 & :f2pic<255 to M2skPic byt
     cal :f2Pic*:M2skPic to f2Pic byt
     sur M2skPic full; ! typ 'm2skpic ',(1-mea)*sz*sz,' pxls'   
     sur M1skPic full; ! typ 'm1skpic ',(1-mea)*sz*sz,' pxls'   
      MPic=103
     cal :M1skPic & :M2skPic to MPic byt
! USE ALL PXLS
 cre MPic siz sz val 1 byt; !!!! Use all pixels
      sur MPic full; ofn=(1-mea)*sz*sz; ! typ 'MPic ',min,max,ofn,' pixels'   

  r1pic=f1pic
      cal :r1pic*:MPIc
      cop r1pic to t1pic;tit text 'Red ',fc; t1pic=t1pic+1
  r2pic=f2pic
     cal :r2Pic*:MPIC
     cop r2pic to t2pic; tit text 'Green ',fc; t2pic=t2pic+1
  lib rhis06ct
          tit d2his text 'D2His ',fc,mn
          mar bor
           uns for; !wait
          ! lib rnkpic21
  ! typ fc,(1-mod(fc))*sgn,rou(r*1000)/1000,'   ',rou(rp*1000)/1000,'   ',rou(Mnd*1000)/1000,Hp,Hco,ofn
fc2=fc2+mod(inc)
loop

exa 300,500
wp 300,500
wp 700,720
exa 700,720

! ALL RED IMAGES ARE THE SAME
out 300 tif

! OUTPUT green
for n=400,420
  exa n
  out n tif
loo

stack 400,420 to 999; exa 999
out 999 raw


typ d2his
exa 700,720
720 to dis:2

mar bord
for n=700,720,1
  dis n to dis:2 noerase
 uns for; wait .5
loo

710
714
lme dis ove 7


hel mas.syn

zfrac=.1
cre 200 siz 200 val 0 byt; noise wid 200 uni; 200 to dis:2
cre 199 siz sz,sz*zfrac val 0 byt
pas 199 to 200;200


exa dev cd


!  final picture
psiz=256; ! size of inserted pic of image1 and image2
cre 999 siz 1887,360+psiz*2+30 val 0 byt
ori left; ori top; min=0 max=255 dis 999 to dis:1 pre;mar bord
  xat=128+10
! axes pic
cre 997 siz 256,256 val 0 byt; ori bot left
for x=0,255; p x,0=255;loo
for y=0,255; p 0,y=255;loo
997 to dis:1; era over

! find max value in all d2his
d2max=0
for n=719,700,-3; sel n; sur n; if d2max<max d2max=max;typ d2max,max;loo
d2max=d2max/2
for n=719,700,-3
  wp n off;ori n res; wp n
  exa n
  sur n
  cal :n*255/d2max to 998 int; cop 998 byt
  cal max(:998,:997) to 998;998 
    ! dis 998; ! era ove
  pas 998 to 999 pos xat,-180
  !   999 to dis:1 noerase

  ! add in red image
  rpic=n-300
  mgx=32
  cut rpic siz 3+256/mgx to 991
   mag 991  tim   mgx rep; ori 991 res
   cut 991 siz (rou(256/mgx)-.5)*mgx-16 to 992
   pas 992 to 999 pos xat,-360-256*.5
          mar siz 256 pos xat,-360-256*.5
! add in green image
  gpic=n-400; typ n,gpic,rpic
  cut gpic siz 3+256/mgx to 990
   mag 990  tim  mgx rep; ori 990 res
    cut 990 siz (rou(256/mgx)-.5)*mgx-16 to 992
   pas 992 to 999 pos xat,-360-256*1.5-10
        mar siz 256 pos xat,-360-256*1.5-10
  xat=xat+256+10
 999 to dis:1 noerase
loo
mar bord
out 999 tif
exa 990,992

vie lut 1
vie lut 2
vie lut 3
mar bord
! ramp
cre 993 siz 256,30 val 0 byt; ori left; cal x
cre 992 siz 256+4,30+4 val 128 byt
ori 993 res; ori  999  res;ori 999 top;pas 993 to 992;ori 992 res
pas 992 to 999 pos 0,-180-128-20
999

lut 3  from cdl:34; vie lut 3
col 999 to 995 with cdl:34
out 995 tif
